# Supplementary material for: PET Foils Functionalized with Reactive Copolymers as Adaptable Microvolume ELISA Spot Array Platforms for Multiplex Serological Analysis of SARS-CoV-2 Infections
Source: Sensors (Basel). 2024 Dec 4;24(23):7766. doi: 10.3390/s24237766 (PMC11644834; doi:10.3390/s24237766)
Supplement: Supplementary file 1 [file sensors-24-07766-s001.zip]

Archive with 1 entries (1 files):
- sensors-3293989-supplementary.pdf
